# Supplementary material for: Bidirectional integrin β1 activation synergizes neurovascular coupling and enhances bone regeneration
Source: Nat Commun. 2026 Jun 12;17:7610. doi: 10.1038/s41467-026-74071-3 (PMC13424096; doi:10.1038/s41467-026-74071-3)
Supplement: Supplementary file 4 — Source Data [file 41467_2026_74071_MOESM4_ESM.xlsx]

## Sheet: Fig.2
B	Migration area of RSC96
	LXW7-YIGSR	LXW7-IKVAV	RVED-IKVAV	RVED-YIGSR
	0.43	0.58	0.81	0.45
	0.4	0.62	0.77	0.49
	0.49	0.59	0.84	0.42
C	Migration area of HUVECs
	LXW7-YIGSR	LXW7-IKVAV	RVED-IKVAV	RVED-YIGSR
	0.35	0.35	0.69	0.3
	0.3	0.41	0.65	0.27
	0.34	0.33	0.62	0.34
D	Total length of tube formation
	LXW7-IKVAV	LXW7-YIGSR	RVED-IKVAV	REDV-YIGSR
	6475	6264	13166	5864
	7975	5114	12711	6118
	4893	4620	11731	4341
	Number of branches of tube formation
	LXW7-IKVAV	LXW7-YIGSR	RVED-IKVAV	REDV-YIGSR
	44	45	80	37
	33	33	75	34
	22	29	77	19
H		CON			Talin1 plasmid
	Talin1	0.998038	1.03037	0.97243	20.4543	25.3925	26.5444
	Itgb1	0.996607	1.14508	0.876279	2.90056	2.50087	3.05131
J		CON			Talin1 plasmid
	Talin1	1.00208	0.855002	1.16716	76.9047	82.8253	83.8071
	Itgb1	1.04633	0.989885	0.96549	1.9646	2.1118	2.17586

## Sheet: Fig.3
G	GelMA	PTPG
	61.01	63.9
	67.53	59.86
	65.92	66.57
H	Day	Peptides		Talin1
	0	0	0	0	0
	1	28.04	3.004	21.67	4.0152
	3	48.67	4.005	40.33	4.0152
	7	60.67	3.013	54.33	3.0267
	14	68	4.2878	69.12	4.2907
	21	70.67	5.034	74.35	4.0516
	28	73	4.026	75.46	2.2907
J	PG	PTPG
	121	132
	109	128
	111	136
	117	130

## Sheet: Fig.4
D		PG			PPG			TPG			PTPG
	ITGB1	0.13	0.19	0.17	0.25	0.18	0.23	0.21	0.26	0.28	0.72	0.61	0.78
	HIF-1α	0.13	0.14	0.19	0.24	0.23	0.29	0.22	0.24	0.27	0.35	0.41	0.35
	VEGF	0.66	0.71	0.8	0.81	0.95	0.97	1.1	1.14	0.92	1.1	1.26	1.11
E		PG			PPG			TPG			PTPG
	Tot length	7	10	11	27	25	23	17	24	20	45	50	47
	Nb nodes	599	621	613	876	874	843	836	831	815	1086	1031	1065
I		PG			PPG			TPG			PTPG
	ITGB1	0.38	0.53	0.44	0.55	0.43	0.49	0.57	0.59	0.67	0.87	0.9	0.71
	NGF	0.94	0.87	0.74	0.69	0.84	0.86	0.79	0.91	0.9	1.16	1.16	1.34
	BDNF	0.33	0.27	0.38	0.41	0.34	0.48	0.69	0.45	0.73	0.95	1.05	1.16

## Sheet: Fig.5
C		PTPG			PTPG+itgb1 siRNA			PTPG+NC
	ITGB1	0.61	0.68	0.61	0.31	0.21	0.11	0.61	0.7	0.68
	VEGF	0.84	0.74	0.7	0.29	0.29	0.42	0.69	0.75	0.65
	HIF-1α	0.63	0.51	0.57	0.4	0.33	0.3	0.61	0.51	0.52
D		PTPG			PTPG + Itgb1 siRNA			PTPG + NC
	Itgb1	1.00278	1.1632	0.831536	0.135278	0.116145	0.235207	1.00278	1.0632	0.934021
	Hif-1a	1.09177	1.05604	0.867338	0.154178	0.127774	0.118394	0.917683	0.956042	0.867338
	Vegf	1.00093	1.08173	0.923596	0.325636	0.284467	0.301522	0.852968	0.794291	0.90213
F		PTPG			PTPG+siRNA			PTPG+NC
	ITGB1	0.752318	0.952318	0.752318	0.257956	0.207956	0.157956	0.931525	0.731525	0.931525
	NGF	0.859745	0.909745	0.869745	0.507437	0.577437	0.607437	0.893396	0.873396	0.803396
	BDNF	0.6045	0.56045	0.66045	0.279015	0.359015	0.379015	0.591709	0.501709	0.531709
G		PTPG			PTPG + Itgb1 siRNA			PTPG + NC
	Itgb1	1.00789	1.08925	0.91088	0.36636	0.362822	0.329953	1.02669	1.04512	0.928197
	Ngf	0.904379	0.953226	1.19594	0.348203	0.241484	0.319303	0.931095	1.20832	1.00278
	Bdnf	0.877619	1.01022	1.12792	0.640676	0.652779	0.814884	1.02219	1.06856	1.17664
J		PTPG			PTPG + Itgb1 siRNA
	NF200	33.123	31.867	36.356	19.86	18.64	22.32
	CD31	46.65	54.52	49	30.75	27.33	26.64

## Sheet: Fig.6
C		CON			SC-CM			EC-CM			SC+EC-CM
	7 day	0.12	0.17	0.13	0.25	0.21	0.26	0.25	0.24	0.22	0.29	0.27	0.33
	14 day	0.21	0.24	0.26	0.4	0.38	0.38	0.37	0.38	0.37	0.45	0.44	0.46
E		CON			SC-CM			EC-CM			SC+EC-CM
	7 day	0.31	0.34	0.39	0.47	0.48	0.52	0.51	0.43	0.48	0.61	0.62	0.65
	14 day	0.55	0.57	0.5	0.71	0.72	0.62	0.78	0.75	0.74	0.92	0.89	0.9
G		CON			SC-CM			EC-CM			SC+EC-CM
	runx2	0.7	0.89	0.9	0.9	0.85	1.11	1.01	0.86	0.95	1.31	1.1	1.08
	bmp2	0.1	0.15	0.09	0.26	0.43	0.4	0.27	0.4	0.25	1.19	0.98	0.92
	ocn	0.21	0.34	0.35	0.3	0.45	0.54	0.78	0.83	0.6	1.2	0.9	0.95
H		CON			SC-CM			EC-CM			SC+EC-CM
	runx2	0.972131	1.02523	1.00806	1.71188	1.69505	1.74076	1.71045	1.75382	1.70905	1.88148	1.88684	1.86409
	bmp2	1.00522	1.01214	1.01111	1.90707	1.88849	1.91785	1.89714	1.9104	1.99813	2.17752	2.15787	2.1403
	ocn	0.966606	0.99103	1.04391	1.78139	1.58228	1.40542	2.2548	2.20008	1.78015	2.78562	3.50885	2.81474

## Sheet: Fig.7
C		PG						PPG						TPG						PTPG
	4 week	0.06	0.104	0.107	0.11	0.1029	0.118	0.227	0.226	0.243	0.246	0.218	0.232	0.207	0.22	0.206	0.223	0.168	0.21	0.288	0.313	0.32	0.33	0.29	0.31
	8 week	0.252	0.27	0.291	0.28	0.294	0.302	0.33	0.322	0.37	0.372	0.312	0.372	0.383	0.422	0.457	0.38	0.46	0.4	0.453	0.47	0.46	0.477	0.442	0.46
		PG						PPG						TPG						PTPG
	4 week	1.5	1.65	1.509	1.673	1.423	1.458	2.156	2.243	2.22	2.071	2.192	1.837	2.201	2.103	2.157	2.228	2.033	2.17	2.417	2.868	2.64	2.807	2.503	2.717
	8 week	2.169	1.914	2.29	2.298	2.249	2.177	2.44	2.592	2.326	2.642	2.591	2.61	2.48	2.41	2.534	2.547	2.253	2.621	3.15	3.09	3.04	3.471	2.633	3.24

## Sheet: Fig.S2
A		LXW7-YIGSR			LXW7-IKVAV			RVED-IKVAV			REDV-YIGSR
	0	1.014	1.0662	1.1825	1.115	1.37	1.2425	1.371	0.801	1.219	1.453	0.911	1.517
	0.1	1.165	1.204	1.0884	1.618	1.175	1.3965	1.666	1.815	1.7405	1.526	0.931	1.808
	1	1.159	1.559	1.59	1.565	1.604	1.469	2.137	2.068	1.9525	1.7	1.87	1.813
	10	1.2	1.462	1.66	1.283	1.483	1.6	0.86	1.664	1.318	1.77	1.194	0.87
B		LXW7-YIGSR			LXW7-IKVAV			RVED-IKVAV			REDV-YIGSR
	0	1.043	1.216	1.1295	1.031	1.033	1.109	0.955	1.07	1.0125	1.187	1.194	1.19
	0.1	2.245	1.931	2.088	1.695	1.858	2.194	2.186	2.188	1.858	1.856	2.041	1.627
	1	2.059	2.446	2.067	1.916	2.286	1.721	2.239	2.37	2.379	1.834	2.011	1.648
	10	1.861	1.935	1.788	2.056	1.687	1.41	1.77	1.697	2.15	1.818	1.714	1.429
C	Migration area of RSC96					Migration area of HUVECs
	LXW7-YIGSR	LXW7-IKVAV	RVED-IKVAV	RVED-YIGSR		LXW7-YIGSR	LXW7-IKVAV	RVED-IKVAV	RVED-YIGSR
	0.43	0.58	0.81	0.45		0.35	0.35	0.69	0.3
	0.4	0.62	0.77	0.49		0.3	0.41	0.65	0.27
	0.49	0.59	0.84	0.42		0.34	0.33	0.62	0.34
D	Total length of tube formation					Number of branches of tube formation
	LXW7-IKVAV	LXW7-YIGSR	RVED-IKVAV	REDV-YIGSR		LXW7-IKVAV	LXW7-YIGSR	RVED-IKVAV	REDV-YIGSR
	6475	6264	13166	5864		44	45	80	37
	7975	5114	12711	6118		33	33	75	34
	4893	4620	11731	4341		22	29	77	19
E	LXW7-YIGSR			LXW7-IKVAV			RVED-IKVAV			REDV-YIGSR
	0.64	0.49	0.57	0.75	0.5	0.72	1.08	1.16	1.29	0.9	0.72	0.8
F	LXW7-YIGSR			LXW7-IKVAV			RVED-IKVAV			REDV-YIGSR
	0.14	0.1	0.21	0.19	0.11	0.22	0.54	0.39	0.43	0.16	0.21	0.1

## Sheet: Fig.S3
A	CCK8 of SCs					CCK8 of ECs
	CON	REDV	IKVAV	REDV-IKVAV		CON	REDV	IKVAV	REDV-IKVAV
	0.989	1.14	1.334	2.026		1.195	1.452	1.417	1.934
	0.949	1.153	1.326	1.84		1.192	1.478	1.441	2.013
	0.956	1.172	1.193	1.825		1.206	1.477	1.407	1.969
	0.947	1.164	1.336	1.824		1.209	1.487	1.404	1.984
	0.959	1.164	1.341	1.803		1.218	1.496	1.399	1.893
B	Migration area of SCs
	CON	REDV	IKVAV	REDV-IKVAV
	0.27	0.34	0.31	0.42
	0.29	0.36	0.35	0.45
	0.31	0.39	0.38	0.48
C	Migration area of ECs
	CON	REDV	IKVAV	REDV-IKVAV
	0.18	0.18	0.19	0.35
	0.17	0.2	0.22	0.34
	0.16	0.121	0.24	0.37
D	CON	REDV	IKVAV	REDV-IKVAV
	0.18	0.23	0.25	0.39
	0.21	0.36	0.31	0.52
	0.21	0.29	0.21	0.57
E	CON	REDV	IKVAV	REDV-IKVAV
	0.08	0.13	0.15	0.31
	0.11	0.16	0.11	0.32
	0.06	0.06	0.07	0.37

## Sheet: Fig.S4
D	Peptide	Talin1
	82.31	80.49
	80.89	81.87
	82.65	81.49
E	wavelength	REDV-IKVAV	Released REDV-IKVAV
	260	-32.2725	-12.8516
	259.5	-28.3899	-10.6384
	259	-24.5963	-8.48836
	258.5	-20.9759	-6.46105
	258	-17.6033	-4.60949
	257.5	-14.5406	-2.97725
	257	-11.8338	-1.59646
	256.5	-9.51175	-0.48652
	256	-7.5856	0.34639
	255.5	-6.04966	0.90888
	255	-4.88305	1.21933
	254.5	-4.05219	1.30613
	254	-3.51377	1.20551
	253.5	-3.21795	0.959
	253	-3.11156	0.61083
	252.5	-3.14119	0.20527
	252	-3.25586	-0.2158
	251.5	-3.40939	-0.615
	251	-3.56219	-0.9611
	250.5	-3.68259	-1.23026
	250	-3.74762	-1.40658
	249.5	-3.7434	-1.48227
	249	-3.66489	-1.45723
	248.5	-3.51541	-1.33833
	248	-3.30568	-1.1383
	247.5	-3.05258	-0.87454
	247	-2.77768	-0.56766
	246.5	-2.50564	-0.24017
	246	-2.26248	0.08497
	245.5	-2.0739	0.3856
	245	-1.96362	0.64155
	244.5	-1.95196	0.8356
	244	-2.0546	0.95427
	243.5	-2.28172	0.98825
	243	-2.63745	0.93264
	242.5	-3.11974	0.78679
	242	-3.72059	0.55392
	241.5	-4.42664	0.24058
	241	-5.22002	-0.14412
	240.5	-6.07928	-0.58914
	240	-6.98043	-1.08216
	239.5	-7.89788	-1.61003
	239	-8.80516	-2.15905
	238.5	-9.67551	-2.71511
	238	-10.4822	-3.26374
	237.5	-11.1989	-3.79015
	237	-11.7997	-4.2794
	236.5	-12.2595	-4.71672
	236	-12.5544	-5.08803
	235.5	-12.6628	-5.38068
	235	-12.5658	-5.58425
	234.5	-12.2491	-5.69142
	234	-11.7038	-5.6987
	233.5	-10.9281	-5.60692
	233	-9.92785	-5.42139
	232.5	-8.71756	-5.15161
	232	-7.32029	-4.8106
	231.5	-5.76709	-4.41375
	231	-4.09582	-3.97746
	230.5	-2.34937	-3.51747
	230	-0.57353	-3.04732
	229.5	1.18543	-2.57691
	229	2.88313	-2.11153
	228.5	4.47926	-1.65141
	228	5.93935	-1.19201
	227.5	7.23598	-0.72503
	227	8.34935	-0.24012
	226.5	9.2674	0.27301
	226	9.98524	0.82229
	225.5	10.5045	1.41117
	225	10.8323	2.03707
	224.5	10.9805	2.69075
	224	10.9649	3.35658
	223.5	10.8048	4.01395
	223	10.5227	4.63942
	222.5	10.1437	5.20941
	222	9.69512	5.70279
	221.5	9.20567	6.10324
	221	8.70423	6.40065
	220.5	8.21819	6.59171
	220	7.77143	6.6795
	219.5	7.38234	6.67228
	219	7.06195	6.5819
	218.5	6.81267	6.42214
	218	6.62782	6.20734
	217.5	6.49229	5.95158
	217	6.38423	5.6684
	216.5	6.27775	5.37102
	216	6.14641	5.07277
	215.5	5.96698	4.78743
	215	5.72304	4.52917
	214.5	5.40791	4.31189
	214	5.02644	4.1479
	213.5	4.5953	4.04604
	213	4.14175	3.70965
	212.5	3.70091	3.43463
	212	3.31179	3.10817
	211.5	3.01279	2.80853
	211	2.83703	2.5306
	210.5	2.80833	2.36521
	210	2.93841	2.04863
	209.5	3.22565	2.02078
	209	3.6556	1.95282
	208.5	4.20329	1.82674
	208	4.83678	1.7875
	207.5	5.52163	1.72014
	207	6.22554	1.94403
	206.5	6.92251	2.11566
	206	7.59593	2.8382
	205.5	8.24022	3.33867
	205	8.86081	4.11934
	204.5	9.47246	4.81117
	204	10.0963	5.3191
	203.5	10.756	5.99095
	203	11.4734	6.49333
	202.5	12.2652	7.0427
	202	13.1393	7.69288
	201.5	14.094	8.58196
	201	15.1179	9.68873
	200.5	16.1922	10.4182
	200	17.2945	11.0934
	199.5	18.4041	12.044
	199	19.5089	12.6051
	198.5	20.6118	13.4789
	198	21.7373	14.1148
	197.5	22.9364	15.188
	197	24.2901	16.0175
	196.5	25.9093	17.0603
	196	27.9323	17.9189
	195.5	30.5174	19.2354
	195	33.8338	20.5681
	194.5	38.048	22.853
	194	43.3091	24.982
	193.5	49.7335	27.747
	193	57.3897	31.867
	192.5	66.2865	38.859
	192	76.3652	47.322
	191.5	87.4972	57.257
	191	99.4874	68.889
	190.5	112.084	81.4856
	190	124.996	95.734

## Sheet: Fig.S5
A		PG			PPG			TPG			PTPG
	1 day	0.068	0.424	0.483	0.751	0.49	0.673	0.952	0.937	0.896	1.015	0.9	0.88
	3 day	0.777	0.864	0.897	1.118	1.183	1.125	1.228	1.204	1.217	1.554	1.708	1.925
	7 day	1.275	1.189	0.939	1.846	1.956	1.854	2.207	2.052	1.881	2.609	2.383	2.937
B		PG			PPG			TPG			PTPG
	1 day	0.596	0.579	0.611	0.633	0.871	0.962	0.921	0.979	0.947	0.814	1.058	1.111
	3 day	1.284	1.351	1.379	1.888	1.496	1.528	2.004	1.928	1.769	2.294	2.206	2.248
	7 day	1.204	1.242	1.288	1.789	1.779	1.805	1.923	2.244	2.305	2.643	2.6	2.643
C	VEGF	PG			PPG			TPG			PTPG
	3 day	0.94322	1.11703	0.949123	1.39056	1.48624	1.38191	1.62977	1.35535	1.25064	1.44961	1.56013	1.69427
	7 day	0.853029	1.15883	1.01162	1.4811	1.42076	1.31555	1.11703	1.25934	1.25759	1.5096	1.32838	1.4811
	HIF1-α	PG			PPG			TPG			PTPG
	3 day	1.01584	0.955724	1.03002	1.33114	1.13734	1.27427	1.42076	1.25585	1.45767	1.46172	1.45565	1.6931
	7 day	1.17338	1.02361	0.832583	2.16245	1.98986	1.80084	2.90123	2.69945	2.73334	3.99354	3.66209	3.33495
D		PG			PPG			TPG			PTPG
	ITGB1	0.13	0.19	0.17	0.25	0.18	0.23	0.21	0.26	0.28	0.72	0.61	0.78
	HIF-1α	0.13	0.14	0.19	0.24	0.23	0.29	0.22	0.24	0.27	0.35	0.41	0.35
	VEGF	0.66	0.71	0.8	0.81	0.95	0.97	1.1	1.14	0.92	1.1	1.26	1.11
E		PG			PPG			TPG			PTPG
	Tot length	7	10	11	27	25	23	17	24	20	45	50	47
	Nb nodes	599	621	613	876	874	843	836	831	815	1086	1031	1065
F	NGF	PG			PPG			TPG			PTPG
	3 day	1.08197	1.16124	1.00324	1.88252	1.52274	1.50594	1.34599	1.6309	1.38479	2.16845	1.70724	1.85146
	7 day	0.861944	1.09177	1.06265	1.53759	1.87471	1.46578	1.59844	1.26546	1.12246	2.67338	2.60208	2.93664
	BDNF	PG			PPG			TPG			PTPG
	3 day	1.06881	1.1019	0.849096	1.09759	0.993322	1.17148	1.72349	1.21532	1.14976	1.77522	1.61814	1.72429
	7 day	1.13813	1.20804	0.727322	2.93359	2.31605	2.42615	1.47802	1.31464	1.36573	3.11378	2.88919	3.07304
G		PG			PPG			TPG			PTPG
	ITGB1	0.38	0.53	0.44	0.55	0.43	0.49	0.57	0.59	0.67	0.87	0.9	0.71
	BDNF	0.94	0.87	0.74	0.69	0.84	0.86	0.79	0.91	0.9	1.16	1.16	1.34
	NGF	0.33	0.27	0.38	0.41	0.34	0.48	0.69	0.45	0.73	0.95	1.05	1.16

[truncated: 8 more sheets: Fig.S6, Fig.S7, Fig.S8, Fig.S9, Fig.S10, Fig.S11, Fig.S13, Fig.S14]
